# Supplementary material for: Inhibitory Effects of Ehretia tinifolia Extract on the Excessive Oxidative and Inflammatory Responses in Lipopolysaccharide-Stimulated Mouse Kupffer Cells
Source: Antioxidants (Basel). 2023 Sep 22;12(10):1792. doi: 10.3390/antiox12101792 (PMC10604099; doi:10.3390/antiox12101792)
Supplement: Supplementary file 1 [file antioxidants-12-01792-s001.zip]

Archive with 1 entries (1 files):
- antioxidants-2593782-supplementary.pdf
